# Supplementary material for: Comparative analysis of the complete mitochondrial genomes of five Achilidae species (Hemiptera: Fulgoroidea) and other Fulgoroidea reveals conserved mitochondrial genome organization
Source: PeerJ. 2019 Mar 26;7:e6659. doi: 10.7717/peerj.6659 (PMC6440461; doi:10.7717/peerj.6659)
Supplement: Supplemental Information 2 [file peerj-07-6659-s002.xlsx]

## Sheet: TableS1
Table S1 General information about the mitogenomes of the five Achilidae species in this study.
Speices	Insert size (bp)	Raw data (Mb)	Clean data (Mb)	Reads length (bp)	Clean data GC (%)	Clean data Q20 (%)
Plectoderini sp.	350	3710	3494	(150 : 150)	34.82	98.57
Betatropis formosana	350	3606	3451	(150 : 150)	32	98.76
Magadhaideus luodiana sp. nov	350	3738	3584	(150 : 150)	33.54	98.76
Peltatavertexalis horizontalis sp. nov	350	3685	3505	(150 : 150)	35.42	98.63
Paracatonidia sp.	350	2905	2726	(150 : 150)	31.83	98.45

## Sheet: TableS2
Table S2 Species list, classification, and GenBank accession numbers of all the species used for phylogenetic analyses in this study.
Superfamily	Family	Subfamily	Species	Accession number
Fulgoroidea	Delphacidae	Delphacinae	Nilaparvata lugens	JX880069
	Delphacidae	Delphacinae	Nilaparvata bakeri	KC333655
	Delphacidae	Delphacinae	Nilaparvata muiri	JN563998
	Delphacidae	Delphacinae	Nilaparvata lugens biotype 2	JN563996
	Delphacidae	Delphacinae	Nilaparvata lugens biotype 3	JN563997
	Delphacidae	Delphacinae	Nilaparvata lugens biotype L	KC333654
	Delphacidae	Delphacinae	Nilaparvata lugens biotype Y	KC333653
	Delphacidae	Delphacinae	Nilaparvata lugens biotype 1	JN563995
	Delphacidae	Delphacinae	Sogatella furcifera	KC512914
	Delphacidae	Delphacinae	Sogatella furcifera	KC512915
	Delphacidae	Criomorphinae	Laodelphax striatellus	FJ360695
	Delphacidae	Criomorphinae	Laodelphax striatella	JX880068
	Delphacidae	Delphacinae	Changeondelphax velitchkovskyi	MG049916
	Delphacidae	Delphacinae	Peregrinus maidis	MG049917
	Flatidae		Geisha distinctissima	FJ230961
	Fulgoridae		Laternaria candelaria	FJ006724
	Fulgoridae	Aphaeninae	Lycorma delicatula	EU909203
	Fulgoridae	Aphaeninae	Lycorma delicatula	FJ456942
	Ricaniidae		Ricania speculum	KX371891
	Ricaniidae		Ricania marginalis	JN242415
	Issidae	Issinae	Sivaloka damnosus	FJ360694
	Achilidae		Betatropis formosana	MH324927
	Achilidae		Magadhaideus sp. nov	MH324928
	Achilidae		Peltatavertexalis horizontalis sp. nov	MH324929
	Achilidae		Plectoderini sp. nov	MH324930
	Achilidae		Paracatonidia sp. nov	MH324931
Cicadoidea	Cicadidae	Cicadinae	Pomponia linearis	KY039136
Cicadoidea	Cicadidae	Cicadinae	Meimuna opalifera	KY039112
Cercopoidea	Cercopidae	Cercopinae	Cosmoscarta sp.	MF621236
Cercopoidea	Cercopidae	Ischnorhininae	Aeneolamia contigua	JX844626

## Sheet: TableS3
Table S3 The partition schemes and best substitution models used in the phylogenetic analysis.
	Genes	Models
Subset1	nad2/1+atp8/1	GTR+I+G
Subset2	nad2/2+nad3/2	GTR+G
Subset3	nad2/3	GTR+I +G
Subset4	cox1/1	GTR+I+G
Subset5	cox1/2	GTR+I+G
Subset6	cox1/3	GTR+I+G
Subset7	cox2/1+cob/1	GTR+I+G
Subset8	cox2/2+cox3/2+cob/2	GTR+I+G
Subset9	cox3/3+cox2/3	GTR+I+G
Subset10	atp6/2+atp8/2	GTR+I+G
Subset11	atp8/3	GTR+G
Subset12	atp6/1	GTR+I+G
Subset13	atp6/2	GTR+G
Subset14	atp6/3+nad3/3+nad6/3	GTR+G
Subset15	cox3/1	GTR+I+G
Subset16	nad3/1	GTR+G
Subset17	nad4/1+nad5/1	GTR+I+G
Subset18	nad1/2+nad4/2+nad5/2	GTR+I+G
Subset19	nad5/3+nad4/3	GTR+G
Subset20	nad4l/1	GTR+G
Subset21	nad4l/2	GTR+G
Subset22	nad4l/3	GTR+G
Subset23	nad6/1	GTR+I+G
Subset24	cob/3	GTR+G
Subset25	nad1/1	GTR+I+G
Subset26	nad1/3	GTR+ G

## Sheet: Table S4
Table S4 List of total size and intergenic nucleotides for mitochondrial genes of Plectoderini sp, Betatropis formosana, Magadhaideus luodiana sp. nov, Peltatavertexalis horizontalis sp. nov and Paracatonidia sp, with lengths of genes, anticodons of tRNAs, and start/stop codons of protein-coding genes.
Gene	Plectoderini sp.			Betatropis formosana			Magadhaideus luodiana sp. nov			Peltatavertexalis horizontalis sp. nov			Paracatonidia sp.
	Size	Anticodons	Int.	Size	Anticodons	Int.	Size	Anticodons	Int.	Size	Anticodons	Int.	Size	Anticodons	Int.
		Start/Stop			Start/Stop			Start/Stop			Start/Stop			Start/Stop
trnI	64	ATC		64	ATC		65	ATC		64	ATC		64	ATC
trnQ	69	CAA	-3	69	CAA	-3	69	CAA	2	69	CAA	-3	69	CAA	-3
trnM	67	ATG	-1	63	ATG	-1	66	ATG	-1	65	ATG	-1	64	ATG	-1
nad2	966	ATT/TAA	0	969	ATT/TAA	0	969	ATT/TAA	0	966	ATT/TAA	0	969	ATT/TAA	0
trnW	67	TGA	-2	64	TGA	-2	71	TGA	-2	63	TGA	-2	65	TGA	-2
trnC	63	TGC	-8	63	TGC	-8	67	TGC	-8	64	TGC	-8	61	TGC	-8
trnY	62	TAC	8	62	TAC	12	63	TAC	8	62	TAC	5	62	TAC	3
cox1	1534	ATG/T	2	1534	ATG/T	16	1534	ATG/T	0	1534	ATG/T	0	1534	ATG/T	0
trnL2	63	TTA	0	64	TTA	0	62	TTA	-5	62	TTA	-5	66	TTA	-5
cox2	669	ATA/TAA	0	670	ATG/T	0	670	ATT/T	0	670	ATA/T	0	673	ATA/T	0
trnK	69	AAG	1	68	AAG	0	69	AAG	0	70	AAG	0	70	AAG	0
trnD	72	GAC	0	62	GAC	0	62	GAC	0	63	GAC	0	62	GAC	0
atp8	162	ATA/TAA	0	174	ATA/TAA	0	165	ATA/TAA	0	159	ATA/TAG	0	153	ATA/TAA	0
atp6	652	ATG/T	-7	652	ATG/T	-7	652	ATG/T	-7	652	ATG/T	-7	652	ATG/T	-7
cox3	781	ATG/T	0	782	ATG/TAA	0	781	ATG/T	0	784	ATG/TAA	0	781	ATG/T	0
trnG	64	GGA	0	61	GGA	-1	62	GGA	0	65	GGA	-1	61	GGA	0
nad3	348	ATA/TAA	0	342	ATT/TAG	6	346	ATT/T	0	348	ATA/TAA	0	348	ATT/TAA	0
trnA	68	GCA	-1	66	GCA	-2	65	GCA	0	63	GCG	3	65	GCA	-1
trnR	61	CGA	5	62	CGA	6	59	CGA	0	60	CGA	3	62	CGA	0
trnN	64	AAC	6	62	AAC	2	64	AAC	12	63	AAC	1	63	AAC	0
trnS1	60	AGC	0	60	AGC	0	55	AGC	0	56	AGC	0	63	AGC	-1
trnE	63	GAA	0	64	GAA	6	63	GAA	8	64	GAA	0	62	GAA	3
trnF	64	TTC	-1	63	TTC	2	63	TTC	-1	67	TTC	4	67	TTC	3
nad5	1707	ATG/TAG	2	1698	ATT/TAA	0	1695	TTG/TAG	2	1707	ATG/TAG	-6	1722	ATA/TAA	-20
trnH	62	CAC	3	63	CAC	5	62	CAC	8	62	CAC	16	63	CAC	-7
nad4	1303	ATG/T	1	1345	ATG/T	1	1324	ATG/T	1	1282	ATT/T	1	1240	ATG/T	1
nad4l	273	ATG/TAA	48	273	ATG/TAA	-7	273	ATG/TAA	-7	273	ATG/TAA	45	273	ATG/TAA	69
trnT	62	ACA	1	63	ACA	2	62	ACA	2	64	ACA	2	63	ACA	3
trnP	63	CCA	0	62	CCA	7	63	CCA	2	63	CCA	0	65	CCA	1
nad6	504	ATT/TAA	1	507	ATA/TAA	1	501	ATT/TAA	1	507	ATA/TAA	1	495	ATC/TAA	1
cob	1122	ATG/TAA	-8	1122	ATG/TAA	-8	1122	ATG/TAA	-8	1122	ATG/TAA	-8	1125	ATG/TAA	6
trnS2	63	TCA	-1	66	TCA	-1	64	TCA	-1	64	TCA	-1	64	TCA	-1
nad1	945	GTG/TAA	-7	945	ATG/TAA	-1	943	GTG/T	-4	942	ATG/TAA	-2	944	GTG/TA	5
trnL1	64	CTA	1	63	CTA	1	66	CTA	1	63	CTA	1	66	CTA	1
rrnL	1199		3	1182	-	18	1213	-	3	1205	-	0	1198	-	0
trnV	63	GTA	15	63	GTA	13	64	GTA	7	64	GTA	8	65	GTA	18
rrnS	729		-3	726	-	-3	726	-	-3	729	-	-3	726	-	-3
CR	1850			1778			1550			1459			908
Total	16216			16161			15885			15787			15214
Except for A+T-rich region, the italicize genes were encoded by the H-strand, with others by the L-strand. CR: control region/A+T-rich region. Int: the length of the intergenic spacer region, for which negative numbers indicate nucleotide overlapping between adjacent genes.

## Sheet: Table S5
Table S5 Nucleotide composition of various datasets of Fulgoroidea mitogenomes.
	A+T content								AT-skew							GC-skew
	Whole genome	PCGs	PCG12	PCG+R	tRNAs	rRNAs	CR		Whole genome	PCGs	PCG12	PCG+R	tRNAs	rRNAs		Whole genome	PCGs	PCG12	PCG+R	tRNAs	rRNAs
Plectoderini sp.	75.7	74.2	69.7433	74.8378	75.7	78	81.3		0.257596	-0.110512	-0.194988	-0.112727	0.0858653	-0.25641		-0.110512	-0.0775194	-0.0315884	-0.00998336	0.152263	0.327273
Betatropis formosana	77.7	76.1	70.7861	76.6081	77.2	79.1	84.8		0.263835	-0.0959264	-0.186796	-0.100725	0.0751295	-0.25158		-0.0959264	-0.0711297	-0.0254276	-0.00563631	0.162996	0.291866
Magadhaideus luodiana sp. nov	74.4	72.2	68.4182	73.1949	76.2	77	82		0.198925	-0.121884	-0.1904	-0.121658	0.0839895	-0.25974		-0.121884	-0.0935252	-0.0329289	-0.0247718	0.159664	0.304348
Peltatavertexalis horizontalis sp. nov	75.5	74	69.5886	74.5986	76	77.3	82		0.255629	-0.105405	-0.179925	-0.109789	0.0657895	-0.244502		-0.105405	-0.0615385	-0.0304131	0.0036041	0.166667	0.303965
Paracatonidia sp.	76.5	75.2	70.4141	75.7466	77.5	77.8	84.6		0.233987	-0.106383	-0.191237	-0.112398	0.0374194	-0.241645		-0.106383	-0.0887097	-0.0155002	-0.0183834	0.173333	0.294118
Nilaparvata lugens	77	76	71.8794	76.4502	78.4	77.8	79.3		0.0909091	-0.155263	-0.194639	-0.125996	0.0331633	-0.0771208		-0.155263	-0.0711297	-0.0168818	0.000902256	0.194444	0.297297
Sogatella furcifera	76.2	74.5	70.2302	75.0458	77.7	76.4	82.5		0.0918635	-0.17047	-0.21619	-0.137782	0.024453	-0.0811518		-0.17047	-0.0666667	-0.0116442	-0.00282646	0.171171	0.268085
Sogatella furcifera 2	76.2	74.5	70.2302	75.0529	77.8	76.5	82.3		0.0944882	-0.17047	-0.215795	-0.137863	0.0231362	-0.0823529		-0.17047	-0.0666667	-0.0116442	-0.00310998	0.171171	0.268085
Changeondelphax velitchkovskyi	75.7327	74.6	71.2919	75.03	76.9	76.7	79.5		0.129988	-0.150134	-0.210189	-0.128268	0.0117035	-0.105606		-0.150134	-0.102362	-0.0217286	-0.019497	0.177489	0.336207
Peregrinus maidis	77.8	75.8	71.5276	76.4225	78.9	78.4	86.2		0.107969	-0.150396	-0.223643	-0.127041	0.00380228	-0.0943878		-0.150396	-0.0826446	-0.0223953	-0.00956938	0.169811	0.305556
Laodelphax striatellus	77.2	76.1	71.5316	76.3306	78.2	77	83.1		0.119171	-0.135348	-0.191101	-0.116182	0.0179028	-0.103896		-0.135348	-0.0833333	-0.0138557	-0.0126063	0.12844	0.318777
Laodelphax striatella	77.2	75.8	71.1597	76.1593	77.9	77.2	83.3		0.119171	-0.145119	-0.199533	-0.120761	0.029525	-0.101036		-0.145119	-0.0909091	-0.0239923	-0.0165289	0.140271	0.318777
Nilaparvata bakeri	77	76.6	71.608	76.9351	79.5	77	0		0.106494	-0.148825	-0.191423	-0.119956	0.0339623	-0.0727273		-0.148825	-0.0854701	-0.027532	-0.0147511	0.137255	0.30131
Nilaparvata muiri	76.2	75.5	71.4266	75.9853	79.2	76.8	0		0.110236	-0.149669	-0.19445	-0.121828	0.0252525	-0.0729167		-0.149669	-0.0857143	-0.0258915	-0.0141677	0.144231	0.301724
Nilaparvata lugens biotype 2	76.7	76	71.8733	76.4689	78.8	77.6	0		0.110821	-0.155263	-0.19363	-0.125035	0.035533	-0.0773196		-0.155263	-0.0666667	-0.0173697	0	0.173709	0.297297
Nilaparvata lugens biotype 3	76.7	76	71.8453	76.4335	78.5	77.8	0		0.110821	-0.155263	-0.194094	-0.124258	0.0471338	-0.0771208		-0.155263	-0.0705394	-0.0183441	-0.00150376	0.17757	0.297297
Nilaparvata lugens biotype L	76.7	76.1	71.8933	76.4977	78.7	77.7	0		0.110821	-0.156373	-0.194407	-0.126228	0.0393901	-0.0759331		-0.156373	-0.0666667	-0.0163934	0.00271493	0.173709	0.300448
Nilaparvata lugens biotype Y	76.7	75.9	71.8794	76.4235	78.4	77.7	0		0.110821	-0.156785	-0.194639	-0.127296	0.0280612	-0.0759331		-0.156785	-0.0666667	-0.0168818	0.00270677	0.2	0.297297
Nilaparvata lugens biotype 1	76.6917	76.1	71.8872	76.4781	78.7	77.7	0		0.110385	-0.156373	-0.194563	-0.126251	0.0393901	-0.0759331		-0.156373	-0.0666667	-0.0168818	0.00120555	0.173709	0.297297
Geisha distinctissima	75.1	73.5	68.676	74.5469	77	78.8	79.5		0.26498	-0.105915	-0.207615	-0.139949	0.0580297	-0.28836		-0.105915	-0.0549451	-0.0246046	0.00634833	0.130769	0.245902
Laternaria candelaria	74.3	72.7	69.354	73.1891	74.1	75.6	83.8		0.283984	-0.131973	-0.179791	-0.11537	0.0363636	-0.30203		-0.131973	-0.0490566	-0.0102724	0.00104112	0.156522	0.279621
Lycorma delicatula	76.4	75.1	69.9808	75.4866	76.2	77.5	83.7		0.274869	-0.105193	-0.19741	-0.114182	0.0551181	-0.28		-0.105193	-0.0843373	-0.0182983	-0.0191374	0.109244	0.274336
Lycorma delicatula 2	76.3	75.3	69.9918	75.7267	76.4	77.7	83.3		0.27654	-0.10757	-0.199765	-0.115898	0.0602094	-0.276705		-0.10757	-0.0850202	-0.0224051	-0.0229753	0.101695	0.273543
Ricania speculum	75.8	74.7	69.0522	75.1403	75.8	77.4	80.7		0.25066	-0.148594	-0.206684	-0.14979	0.0501319	-0.289406		-0.148594	-0.0513834	-0.0128717	0.00197461	0.123967	0.259912
Ricania marginalis	76.2	75	69.9397	75.4086	75.6	77.6	82.3		0.23622	-0.114667	-0.185882	-0.122719	0.0608466	-0.270619		-0.114667	-0.064	-0.0346715	-0.00028401	0.139344	0.276786
Sivaloka damnosus	76.5	75.7	71.3379	76.0245	77.2	77.9	81.7		0.226144	-0.128137	-0.186388	-0.127721	0.0492228	-0.247754		-0.128137	-0.0491803	-0.0163619	0.0132159	0.144105	0.294118

## Sheet: Table S6
Table S6 The amino acid compositions of the PCGs encoded in H- and L-strand.
	Ala	Arg	Asn	Asp	Cys	Gln	Glu	Gly	His	Ile	Leu1	Leu2	Lys	Met	Phe	Pro	Ser1	Ser2	Thr	Trp	Tyr	Val
Plectoderini sp.	24.3902	12.8802	44.3957	16.991	15.3467	14.7986	22.746	50.1507	18.3612	97.2869	40.8331	76.7334	38.6407	89.8876	130.447	35.0781	33.7079	70.9784	59.1943	23.8421	40.011	43.2995
Betatropis formosana	26.2152	12.8345	49.1535	19.1152	15.0191	14.473	21.5729	49.4265	18.296	99.6723	30.5844	85.1993	37.9574	93.1185	135.445	34.6805	28.9459	67.1764	57.6188	23.7575	39.5958	40.142
Magadhaideus luodiana sp. nov	24.6305	13.41	44.8823	19.1571	16.694	15.5993	22.7148	48.9874	17.7887	97.9748	50.6294	71.4286	38.0405	83.7438	123.153	36.3985	32.2934	70.6076	55.5556	22.9885	40.5036	52.8188
Peltatavertexalis horizontalis sp. nov	23.3388	13.1796	44.2065	18.1219	16.1999	15.1016	23.0643	51.0708	19.2202	99.1214	37.3421	74.4097	37.8913	93.9044	129.05	35.6947	30.4778	71.9385	59.0335	23.0643	39.8133	44.7556
Paracatonidia sp.	23.1341	13.2195	44.065	19.8292	15.6982	14.0457	21.7571	51.2256	17.626	102.727	34.9766	84.8251	41.0355	95.0151	128.615	35.5274	28.6422	68.0253	54.5304	23.1341	39.3831	42.9634
Nilaparvata lugens	21.6186	12.1951	52.3836	16.6297	12.1951	13.3038	23.2816	44.9002	17.7384	111.142	39.0798	109.479	42.4058	74.2794	115.854	36.8625	41.2971	69.2905	41.02	21.8958	44.3459	38.8027
Nilaparvata lugens biotype 1	20.938	12.5628	54.9972	16.1921	12.2836	13.6795	21.7755	44.3886	17.8671	111.39	39.9218	108.319	43.2719	71.7476	115.299	37.1301	41.3177	65.885	40.7594	23.1714	47.7387	39.3635
Nilaparvata lugens biotype Y	20.9439	12.5663	55.0126	16.1966	12.2871	13.6833	21.7816	44.401	17.8721	111.421	39.933	108.35	43.284	71.4884	115.331	37.1405	41.3292	65.9034	40.7707	23.1779	47.752	39.3745
Nilaparvata lugens biotype L	21.2231	12.5663	54.7333	16.4758	12.2871	13.6833	21.5024	44.401	17.8721	111.142	39.3745	108.629	43.5633	72.0469	115.331	37.1405	41.3292	65.9034	40.7707	23.1779	47.752	39.0952
Nilaparvata lugens biotype 3	20.938	12.5628	54.718	16.1921	12.0045	13.6795	21.7755	44.3886	18.1463	110.832	40.4802	108.319	43.2719	72.306	114.74	37.1301	41.5969	65.885	40.7594	23.1714	47.7387	39.3635
Nilaparvata lugens biotype 2	20.938	12.5628	54.718	16.1921	12.0045	13.6795	21.7755	44.3886	18.1463	111.39	39.9218	108.878	43.2719	72.0268	114.182	37.1301	41.5969	65.885	40.7594	23.1714	48.0179	39.3635
Nilaparvata muiri	22.0547	12.842	54.1597	15.3546	12.2836	14.2379	20.938	45.5053	17.5879	113.345	42.9927	103.573	43.2719	71.1893	112.786	36.2926	39.3635	69.2351	41.5969	23.1714	46.9012	41.3177
Nilaparvata bakeri	21.4964	12.0045	53.6013	16.7504	12.0045	14.7962	20.6588	45.7845	18.1463	111.39	43.5511	103.015	43.5511	73.1435	114.74	35.4551	39.6427	68.1184	42.7136	23.7298	47.4595	38.2468
Sivaloka damnosus	20.1379	12.4138	47.7241	18.4828	14.3448	15.4483	23.1724	47.7241	18.4828	106.207	33.1034	87.7241	44.9655	86.069	129.103	35.8621	31.4483	65.3793	54.6207	25.1034	41.1034	41.3793
Lycorma delicatula 2	25.5214	13.1723	41.438	18.3864	16.4654	15.0933	22.7772	48.573	17.8375	99.3414	36.7728	77.3875	41.438	93.3041	130.626	36.2239	32.9308	71.0757	54.8847	22.5027	39.7914	44.4566
Ricania marginalis	26.8788	12.3423	44.158	15.9078	13.4394	16.1821	23.5875	50.192	18.3763	103.95	41.4152	79.5392	52.6604	77.6193	127.537	34.2841	26.8788	71.0368	56.226	21.6676	37.0269	49.0949
Ricania speculum	27.1978	13.4615	42.5824	18.1319	14.011	15.3846	24.4505	50.5495	17.033	102.473	41.7582	70.6044	43.1319	77.7473	135.44	35.4396	31.044	73.3516	54.3956	23.9011	35.7143	52.1978
Lycorma delicatula	26.3664	12.9085	41.1975	17.8522	16.479	15.655	21.6973	48.613	17.8522	99.6979	38.1763	79.9231	43.3947	92.8316	125.79	35.9791	31.5847	68.1132	54.6553	23.0706	40.6482	47.5144
Geisha distinctissima	26.6997	13.7627	41.2882	18.7173	14.038	15.4143	22.8461	53.6746	18.9926	94.9628	44.5912	80.0991	40.7377	83.6774	121.663	36.3336	28.3512	73.2177	55.6014	26.975	41.5634	46.7933
Laternaria candelaria	25.7323	12.5924	41.6096	19.9836	17.5198	16.1511	24.3635	47.9058	18.0673	90.8842	41.6096	66.2469	42.1571	102.929	124.281	35.3134	33.1235	69.5319	55.297	24.0898	40.5146	50.0958
Peregrinus maidis	22.4563	11.644	51.2892	16.9116	14.1392	13.8619	21.6246	45.4671	17.1888	106.46	38.5362	119.49	40.1996	69.8642	110.895	34.1004	34.1004	72.9138	46.2989	23.0108	46.0216	43.5265
Laodelphax striatella	24.3565	11.3479	53.4182	17.7138	12.7318	14.3925	21.8655	46.7755	17.437	107.944	42.3471	111.818	44.5613	66.9803	111.265	34.3205	34.5973	68.0875	48.713	24.0797	44.0077	41.24
Changeondelphax velitchkovskyi	22.7399	11.6473	52.69	16.3616	12.4792	14.1431	20.5214	47.9756	17.4709	107.044	42.152	116.473	44.9251	67.1104	110.926	34.3871	34.9418	69.3289	47.1436	23.8491	43.2612	42.4293
Laodelphax striatellus	23.9391	10.8814	53.8629	18.7704	12.5136	14.1458	21.4908	46.2459	16.5941	106.366	39.7171	112.35	51.9587	65.5604	112.35	33.7323	34.0044	68.8248	47.062	25.0272	42.9815	41.6213
Sogatella furcifera 2	25.513	11.6473	51.3034	17.7482	12.2019	13.8658	21.076	46.589	17.1936	103.161	45.4798	103.161	41.8747	64.0599	117.859	34.3871	38.2696	70.9928	47.6983	23.2945	41.32	51.3034
Sogatella furcifera	25.513	11.6473	51.3034	17.7482	12.2019	13.8658	21.076	46.589	17.1936	103.161	45.4798	103.439	41.8747	64.0599	117.582	34.3871	38.2696	71.2701	47.421	23.2945	41.32	51.3034

## Sheet: Table S7
Table S7 The mitogenome relative synonymous codon usage (RSCU) across26 Fulgoroidea mitogenomes.
	UUU(F)	UUC(F)	UUA(L)	UUG(L)	CUU(L)	CUC(L)	CUA(L)	CUG(L)	AUU(I)	AUC(I)	AUA(M)	AUG(M)	GUU(V)	GUC(V)	GUA(V)	GUG(V)	UCU(S)	UCC(S)	UCA(S)	UCG(S)	CCU(P)	CCC(P)	CCA(P)	CCG(P)	ACU(T)	ACC(T)	ACA(T)	ACG(T)	GCU(A)	GCC(A)	GCA(A)	GCG(A)	UAU(Y)	UAC(Y)	CAU(H)	CAC(H)	CAA(Q)	CAG(Q)	AAU(N)	AAC(N)	AAA(K)	AAG(K)	GAU(D)	GAC(D)	GAA(E)	GAG(E)	UGU(C)	UGC(C)	UGA(W)
Plectoderini sp.	1.68	0.32	2.97	0.95	0.78	0.13	1.13	0.04	1.6	0.4	1.73	0.27	1.85	0.2	1.67	0.28	1.84	0.36	3.06	0.17	1.25	0.41	2.28	0.06	1	0.48	2.5	0.02	1.08	0.63	2.29	0	1.45	0.55	1.1	0.9	1.63	0.37	1.42	0.58	1.73	0.27	1.45	0.55	1.66	0.34	1.79	0.21	1.82
Betatropis formosana	1.77	0.23	3.75	0.67	0.54	0.07	0.93	0.04	1.65	0.35	1.81	0.19	1.9	0.11	1.85	0.14	2.05	0.23	3.27	0.05	1.2	0.47	2.27	0.06	0.93	0.34	2.65	0.08	1.04	0.38	2.58	0	1.6	0.4	1.1	0.9	1.58	0.42	1.49	0.51	1.77	0.23	1.49	0.51	1.77	0.23	1.85	0.15	1.82
Magadhaideus luodiana sp. nov	1.66	0.34	2.53	0.98	0.86	0.2	1.25	0.17	1.53	0.47	1.74	0.26	1.87	0.25	1.68	0.21	1.96	0.51	2.81	0.21	1.23	0.84	1.89	0.03	1.22	0.69	2.03	0.06	1.51	0.67	1.73	0.09	1.5	0.5	0.89	1.11	1.47	0.53	1.38	0.62	1.68	0.32	1.23	0.77	1.71	0.29	1.77	0.23	1.64
Peltatavertexalis horizontalis sp. nov	1.68	0.32	3.05	0.94	0.83	0.04	1	0.13	1.66	0.34	1.78	0.22	1.82	0.22	1.77	0.2	1.99	0.28	3.15	0.19	0.95	0.62	2.25	0.18	1.04	0.58	2.31	0.07	1.36	0.19	2.26	0.19	1.46	0.54	1.14	0.86	1.6	0.4	1.39	0.61	1.68	0.32	1.58	0.42	1.69	0.31	1.76	0.24	1.67
Paracatonidia sp.	1.7	0.3	3.38	0.87	0.52	0.12	1.08	0.03	1.57	0.43	1.81	0.19	1.64	0.15	1.95	0.26	2.05	0.3	3.24	0.05	1.71	0.59	1.71	0	1.01	0.65	2.3	0.04	1.1	0.81	2.1	0	1.64	0.36	1.25	0.75	1.65	0.35	1.51	0.49	1.83	0.17	1.31	0.69	1.77	0.23	1.68	0.32	1.81
Nilaparvata lugens biotype 1	1.71	0.29	3.85	0.53	0.72	0.16	0.67	0.07	1.75	0.25	1.69	0.31	1.84	0.23	1.65	0.28	2.35	0.65	1.77	0.15	1.38	1.17	1.35	0.09	1.64	0.82	1.45	0.08	1.87	0.69	1.39	0.05	1.67	0.33	1.47	0.53	1.63	0.37	1.65	0.35	1.69	0.31	1.48	0.52	1.82	0.18	1.82	0.18	1.69
Nilaparvata lugens biotype Y	1.7	0.3	3.85	0.53	0.72	0.16	0.67	0.07	1.75	0.25	1.69	0.31	1.84	0.23	1.65	0.28	2.33	0.67	1.77	0.15	1.38	1.17	1.35	0.09	1.64	0.82	1.45	0.08	1.87	0.69	1.39	0.05	1.67	0.33	1.47	0.53	1.63	0.37	1.65	0.35	1.69	0.31	1.48	0.52	1.82	0.18	1.82	0.18	1.69
Nilaparvata lugens biotype L	1.71	0.29	3.86	0.54	0.71	0.16	0.66	0.07	1.75	0.25	1.69	0.31	1.86	0.23	1.66	0.26	2.38	0.65	1.77	0.13	1.44	1.11	1.35	0.09	1.64	0.82	1.45	0.08	1.84	0.68	1.37	0.11	1.67	0.33	1.47	0.53	1.63	0.37	1.66	0.34	1.69	0.31	1.53	0.47	1.82	0.18	1.82	0.18	1.69
Nilaparvata lugens biotype 3	1.71	0.29	3.84	0.53	0.72	0.16	0.69	0.07	1.74	0.26	1.69	0.31	1.84	0.23	1.65	0.28	2.35	0.64	1.79	0.12	1.38	1.17	1.35	0.09	1.64	0.82	1.45	0.08	1.87	0.69	1.39	0.05	1.67	0.33	1.48	0.52	1.63	0.37	1.66	0.34	1.69	0.31	1.48	0.52	1.82	0.18	1.81	0.19	1.69
Nilaparvata lugens biotype 2	1.71	0.29	3.86	0.53	0.71	0.16	0.68	0.07	1.74	0.26	1.69	0.31	1.84	0.23	1.65	0.28	2.35	0.64	1.79	0.12	1.38	1.17	1.35	0.09	1.64	0.82	1.45	0.08	1.87	0.69	1.39	0.05	1.67	0.33	1.48	0.52	1.63	0.37	1.66	0.34	1.69	0.31	1.48	0.52	1.82	0.18	1.81	0.19	1.69
Nilaparvata muiri	1.7	0.3	3.69	0.55	0.77	0.16	0.73	0.1	1.65	0.35	1.74	0.26	1.84	0.19	1.49	0.49	2.3	0.62	2.08	0.1	1.42	1.17	1.26	0.15	1.64	0.67	1.48	0.21	1.52	0.86	1.57	0.05	1.64	0.36	1.27	0.73	1.57	0.43	1.68	0.32	1.78	0.22	1.27	0.73	1.73	0.27	1.91	0.09	1.71
Nilaparvata bakeri	1.75	0.25	3.91	0.31	0.79	0.18	0.72	0.09	1.73	0.27	1.78	0.22	1.96	0.23	1.55	0.26	2.4	0.5	2.07	0.08	1.57	0.88	1.48	0.06	1.67	0.71	1.57	0.05	1.82	0.57	1.61	0	1.74	0.26	1.57	0.43	1.55	0.45	1.63	0.38	1.76	0.24	1.43	0.57	1.81	0.19	1.86	0.14	1.86
Sivaloka damnosus	1.81	0.19	3.34	1.01	0.75	0.14	0.63	0.12	1.64	0.36	1.72	0.28	2.16	0.16	1.44	0.24	1.96	0.25	3.03	0.16	1.2	0.68	1.88	0.25	1.21	0.38	2.24	0.16	1.37	0.33	2.08	0.22	1.56	0.44	1.19	0.81	1.71	0.29	1.41	0.59	1.77	0.23	1.37	0.63	1.79	0.21	1.69	0.31	1.56
Lycorma delicatula 2	1.74	0.26	3.29	0.78	0.75	0.1	1	0.09	1.53	0.47	1.82	0.18	1.95	0.07	1.85	0.12	2.03	0.25	3.12	0.06	1.09	0.55	2.33	0.03	1.06	0.48	2.42	0.04	0.95	0.56	2.45	0.04	1.61	0.39	1.05	0.95	1.75	0.25	1.54	0.46	1.79	0.21	1.37	0.63	1.76	0.24	1.7	0.3	1.85
Ricania marginalis	1.75	0.25	3.12	0.83	1.02	0.18	0.75	0.11	1.67	0.33	1.73	0.27	1.9	0.27	1.63	0.2	1.9	0.49	3.16	0.25	1.28	0.45	2.21	0.06	1.03	0.27	2.67	0.02	1.27	0.2	2.45	0.08	1.48	0.52	1.55	0.45	1.53	0.47	1.55	0.45	1.76	0.24	1.38	0.62	1.86	0.14	1.76	0.24	1.75
Ricania speculum	1.74	0.26	3.02	0.75	1.2	0.09	0.85	0.09	1.61	0.39	1.72	0.28	2.13	0.17	1.54	0.17	2.36	0.29	2.8	0.17	1.49	0.56	1.83	0.12	1.25	0.3	2.44	0	1.41	0.16	2.38	0.04	1.51	0.49	1.32	0.68	1.57	0.43	1.61	0.39	1.77	0.23	1.48	0.52	1.73	0.27	1.76	0.24	1.77
Lycorma delicatula	1.71	0.29	3.21	0.85	0.82	0.13	0.91	0.08	1.51	0.49	1.82	0.18	1.99	0.12	1.71	0.18	1.96	0.26	3.17	0.07	1.1	0.49	2.38	0.03	1.05	0.46	2.43	0.06	0.96	0.58	2.42	0.04	1.61	0.39	1.02	0.98	1.75	0.25	1.53	0.47	1.81	0.19	1.35	0.65	1.77	0.23	1.77	0.23	1.86
Geisha distinctissima	1.77	0.23	3.03	0.82	0.9	0.09	0.98	0.17	1.63	0.37	1.72	0.28	2	0.24	1.46	0.31	2.12	0.52	2.97	0.15	1.27	0.61	2.03	0.09	0.65	0.57	2.63	0.14	1.48	0.58	1.86	0.08	1.54	0.46	1.39	0.61	1.75	0.25	1.56	0.44	1.7	0.3	1.41	0.59	1.64	0.36	1.76	0.24	1.55
Laternaria candelaria	1.65	0.35	2.6	1.08	0.87	0.11	1.14	0.2	1.56	0.44	1.68	0.32	1.57	0.28	1.81	0.33	2.07	0.43	2.79	0.13	1.3	1.05	1.4	0.25	0.97	0.5	2.42	0.12	0.89	0.77	2.21	0.13	1.5	0.5	1	1	1.59	0.41	1.28	0.72	1.62	0.38	1.34	0.66	1.62	0.38	1.72	0.28	1.68
Peregrinus maidis	1.68	0.32	4.09	0.44	0.61	0.07	0.69	0.08	1.68	0.32	1.73	0.27	1.99	0.25	1.45	0.31	2.07	0.54	2.74	0.1	1.43	0.72	1.79	0.07	1.27	0.69	2.04	0	1.93	0.59	1.33	0.15	1.46	0.54	1.39	0.61	1.8	0.2	1.56	0.44	1.82	0.18	1.48	0.52	1.72	0.28	1.76	0.24	1.66
Laodelphax striatella	1.71	0.29	3.88	0.47	0.72	0.12	0.74	0.06	1.68	0.32	1.74	0.26	1.88	0.05	1.8	0.27	2.09	0.58	2.54	0.09	1.65	0.97	1.35	0.03	1.7	0.5	1.7	0.09	2.05	0.82	1.14	0	1.5	0.5	1.17	0.83	1.77	0.23	1.53	0.47	1.74	0.26	1.53	0.47	1.77	0.23	1.83	0.17	1.82
Changeondelphax velitchkovskyi	1.69	0.32	3.74	0.66	0.7	0.14	0.63	0.13	1.56	0.44	1.74	0.26	2.09	0.21	1.23	0.47	2.15	0.83	2.21	0.13	1.39	1.32	1.19	0.1	1.58	0.85	1.55	0.02	1.85	0.88	1.12	0.15	1.37	0.63	1.3	0.7	1.76	0.24	1.48	0.52	1.83	0.17	1.36	0.64	1.81	0.19	1.78	0.22	1.72
Laodelphax striatellus	1.71	0.29	3.97	0.46	0.7	0.13	0.68	0.06	1.68	0.32	1.74	0.26	1.86	0.05	1.8	0.29	2.07	0.61	2.54	0.13	1.74	0.9	1.32	0.03	1.66	0.55	1.69	0.09	2.05	0.77	1.14	0.05	1.48	0.52	1.15	0.85	1.77	0.23	1.55	0.45	1.75	0.25	1.45	0.55	1.77	0.23	1.87	0.13	1.8
Sogatella furcifera 2	1.75	0.25	3.77	0.39	0.81	0.21	0.68	0.13	1.74	0.26	1.74	0.26	2.1	0.13	1.34	0.43	2.21	0.59	2.23	0.16	1.77	0.84	1.29	0.1	1.72	0.65	1.58	0.05	1.48	1.09	1.22	0.22	1.49	0.51	1.29	0.71	1.4	0.6	1.35	0.65	1.62	0.38	1.53	0.47	1.71	0.29	1.73	0.27	1.67
Sogatella furcifera	1.75	0.25	3.78	0.39	0.8	0.21	0.68	0.13	1.74	0.26	1.74	0.26	2.12	0.13	1.32	0.43	2.23	0.59	2.23	0.16	1.74	0.84	1.32	0.1	1.71	0.65	1.59	0.05	1.48	1.09	1.17	0.26	1.49	0.51	1.29	0.71	1.4	0.6	1.35	0.65	1.62	0.38	1.56	0.44	1.71	0.29	1.73	0.27	1.67
Nilaparvata lugens	1.72	0.28	3.92	0.5	0.71	0.11	0.69	0.07	1.75	0.25	1.72	0.28	1.89	0.23	1.63	0.26	2.31	0.68	1.9	0.12	1.41	1.11	1.38	0.09	1.62	0.81	1.49	0.08	1.9	0.67	1.44	0	1.65	0.35	1.41	0.59	1.67	0.33	1.64	0.36	1.7	0.3	1.5	0.5	1.81	0.19	1.86	0.14	1.72
[truncated: 13 more columns]

## Sheet: Table S8
Table S8 Summary of multiple alignments of tRNA genes in the mitogenomes of five Achilidae species.
tRNA	Amino acid	Total length	Identical positions	%INUC
trnA	Alanine	69	29	42.03
trnC	Cysteine	67	37	55.22
trnD	Aspartate	73	41	56.16
trnE	Glutamate	64	43	67.19
trnF	Phenylalanine	69	36	52.17
trnG	Glycine	65	48	73.85
trnH	Histidine	63	37	58.73
trnI	Isoleucine	65	43	66.15
trnK	Lysine	71	58	81.69
trnL1	Leucine(CUN)	66	47	71.21
trnL2	Leucine(UUR)	68	53	77.94
trnM	Methionine	71	51	71.83
trnN	Asparagine	64	45	70.31
trnP	Proline	65	50	76.92
trnQ	Glutamine	69	51	73.91
trnR	Arginine	64	42	65.63
trnS1	Serine(AGN)	60	15	25
trnS2	Serine(UCN)	67	46	68.66
trnT	Threonine	65	40	61.54
trnV	Valine	65	37	56.92
trnW	Tryptophan	75	50	66.67
trnY	Tyrosine	63	43	68.25

## Sheet: Table S9
Table S9 The tandem repeat sequences in the A+T-rich region of Plectoderini sp. mitogenome.
135*5 tandem repeat sequence
TAAAAAAAATAATCCTAAGTGAGTTTAGTGTAAACTAACCCAATATTTTAGTTTTGAATAGATTCTTGGTATAAAGGAAAATCTTAAGTGAGTTTAGTGTAAACTCAATATTTTAGTTTTGAATGGATCCCCAATA
TAAAAGAAAAATTCTAAGTGAGTTTAGTGTAAACTAACCCAACATTTTAGTTTTGAATGGATTCTTGGCATAAAGGAAAATCCTAAGTGAGTTTAGTGTAAATTCAATATTTTAGTTTTGAATGGATTCTCAATA
TAAAAGAAAAATTCTAAGTGAGTTTAGTGTAAACTAACCCAATATTTTAGTTTTGAATAGATTCTTGGTATAAAGGAAAATCCTAAGTGAGTTTAGTGTAAACTCAATATTTTAGTTTTGAATGGATTCTCAATA
TAAAAGAAAAATTCTAAGTGAGTTTAGTGTAAACTCAATATTTTAGTTTTGAATGGATTCTCAATATAAAAGAAAAATTCTAAGTGAGTTTAGTGTAAACTAACCCAATATTTTAGTTTTGAATGGATTCTTGGTAT
AAGGAAAATCCTAAGTGAGTTTAGTGTAAACTCAATATTTTAGTTTTGAATGGATTCTCAATATAAAAGAAAAATTCTAAGTGAGTTTAGTGTAAACTCAATATTTTAGTTTTGAATGGATTCTCAATA
21*13 tandem repeat sequence
AAAAAAACCCAAAAAAACCC
AAAAAAACCCAAAAAAACCCAAAAAAACCCAAAAAAAACCC
AAAAAAACCCAAAAAAAATCCAAAAAAACCCAAAAAAAATCC
AAAAAAACCCAAAAAAAACCAAAAAAACCCAAAAAAAATCC
AAAAAAACCCAAAAAAAATCCAAAAAAACCCAAAAAAAATCC
AAAAAAACCCAAAAAAAACCCAAAAAAAATCCAAAAAAACCC
AAAAAAAACCCAAAAAAAAATATAAAAAAACCCAAAAAAAACCA
